# Supplementary material for: Stable fly activity is associated with dairy management practices and seasonal weather conditions
Source: PLoS One. 2021 Jul 28;16(7):e0253946. doi: 10.1371/journal.pone.0253946 (PMC8318229; doi:10.1371/journal.pone.0253946)
Supplement: S1 Data — (XLSX) [file pone.0253946.s001.xlsx]

## Sheet: Survey 
DairyID	Rearing_Calves	Free-stall_Cleaning	Free-stall_Rake	Free-stall_ManuallyRemoveFecalPats	Free-stall_Bedding	Free-stall_Refill	Free-stall_Refill_DriedManure	Free-stall_Refill_Sand	DirtCorrals_Rake(week)	DirtCorrals_Scrape	DirtCorrals_Bedding	FeedLaneCleaning_Flush/Day	DryCowPensCleaning	FacilityMaintenanceDiffer_Winter/Summer	CleaningWinter/Summer	BeddingWinter/Summer	CleaningFenceLineManure	CleaningFenceLineManure_How often?	CleaningFenceLineManure_How?	SolidManureStorage_Other	SoildManureRemoval_HowOften?	LastTime_ManureRemoval_When?	Lagoons	ApplicationWasteWater/CropFields_HowOften?	ApplicationWasteWater/CropFields_HowManyAcres?	On-siteCommodityStorage	StoreSilageOn-site	StoreSilage_Drive-overPiles	StoreSilage_ConcreteSidedBunkers	StoreSilage_SteepSidedPiles	StoreSilage_SilageBags	Feeding_WetDistillerGrain	Feeding_FruitBy-Products	Feeding_VegitableByProducts	Feeding_AlmondHulls	Feeding_CottonSeed	FeedingOthers	AddWater_LCFeed	AddMolasses_LCFeed	AddWhey_LCFeed	AddWater_DCFeed	AddMolasses_DCFeed	AddWhey_DCFeed	AddOther(DryCowsFeed)	AddOther_DCFeed	AddNone_DCFeed	AddWater_CUFeed	AddMolasses_CUFeed	AddWhey_CUFeed
1	1	1	1/day	0	1	1/week	1	0	7	1/week	winter 3/week or 1/month	5	scrape/month	0	0	0	0	0	0	0	1/year	fall after corn	3	1		1	1	0	0	0	1	0	0	0	1	1	0	0	0	1	0	0	0	0	0	1	0	0	0
2	1	0	0	0	0	0	0	0	2	2/year	every 3 month	2	0	1	every 3 month	Almond shell /winter, Dried manure /summer	1	Annually	Shovel/Manually	summer manure -used for bedding, winter manure -for fields (Agriculture)	twice /year	Right now since lastweek for 2 weeks	2	every 40 days	700	1	1	0	0	1	0	1	0	0	1	1		1	0	0	1	0	0	0	0	0	1	0	0
3	0	0	0	0	0	0	0	0	1	1/week	1/weekly	2	once every 3 weeks, twice/day	1	once/week	0	1	Annually	Shovel/Manually	in corrals	twice/ year.june and novamber	Novamber	3	Monthly	450	1	1	0	0	1	0	1	0	0	1	1	BakeryAndMillRun	1	1	0	1	0	0	0	0	1	1	0	0
4	0	1	1/day	0	1	1/2weeks	0	1	0	2/month	2/month	3	0	1	summer clean dirt corrals and Alleys	0	1	rarely	Shovel/Manually	0	2/year	november	3	every 2-3 weeks	220	1	1	1	0	1	0	0	0	0	0	1	DDG	0	0	1	0	0	0	0	0	1	0	0	0
5	0	1	5/week	0	1	1/2weeks	1	0	1	4/year	0	6	1/month	1	Rake weekly in summer	open corals straw bedding every 2 weeks	1	4/year	Loader attachement	0	2/year	october	6	1/month	320	1	1	1	1	0	0	0	0	0	0	1	0	1	0	0	0	0	0	0	0	1	0	0	0
6	1	1	1/day	2/day	1	1/week	1	0	7	as needed	winter only 2/week	2	0	0	0	0	1	2/year	manually	0	1/year	2016-05-01	5	as needed	215	1	1	0	0	0	1	1	0	0	1	1		1	0	1	0	0	0	0	0	1	0	0	1
7	0	1	1/day	2/day	1	1/2weeks	1	0	2-7	1/month	as needed	2	0	1	shavel every 2 weeks	0	1	2/month	Shovel/Manually	0	2/year	November	3			1	1	1	0	0	1	0	0	0	1	1	0	1	0	0	0	0	0	0	0	1	0	0	0
8	1	1	1/2days	3/day	1	1/week	0	1	2	3-4/year	0	3	0	0	0	0	1	Annually	Manually	0	4-5 times/year	2017-04-01	5	every irrigation	1000	1	1	0	0	0	1	1	1	0	1	1	DDG	1	0	0	0	0	0	0	0	0	1	0	0
9	1	1	1/day	3/day	1	1/week	0	1	0	2/year	2/month	3	0	0	0	0	0	0	0	0	4/year	2017-01-01	4	As needed, summer more often	160	1	1	1	0	0	0	0	0	0	1	1	0	1	1	0	0	0	0	0	0	1	1	0	0
10	0	1	1/day	3/day	1	1/week	1	0	7	few times in summer	0	4	flush 2/day	0	0	0	1	3-4 times/year	0	0	2/year, Spring and Fall	last fall	5	as needed	835	1	1	0	0	1	0	1	0	0	1	1	0	0	0	0	0	0	0	0	0	1	0	0	0
11	1	1	1/day	2/day	1	2/week	0	1	7	1/week	1/weekly	4	0	0	0	0	1	Spring time	Tractor and Manually		3-4 /year	2017-05-01	5	as needed	150	1	1	1	0	0	0	0	0	0	1	1	0	0	0	1	0	0	0	0	0	1	0	0	0
12	0	0	0	0	0	0	0	0	1	1-2/year	3/week	2	no raking, Scrape 2/year	0	0	0	0	0	0	0	3/your	November	2		240	1	1	1	0	0	0	0	1	1	1	1	0	0	0	0	0	0	0	0	0	1	0	0	0
13	1	0	0	0	0	0	0	0	2	2/month (Summer)	1 weekly in Winter under shade	3	no raking	0	0	0	1	1/week	Automatic scraper	0	5-6/year	late November	2	as needed	1100	1	1	0	0	1	0	1	1	1	1	1	0	0	1	0	0	0	0	0	0	1	0	1	0
14	1	1	1/day	2/day	1	3/week	1	0	0	1/week	0	4	no scraping	0	0	0	1	1/week	Automatic scraper	0	4-5/year	late November	6	as needed	1100	1	1	0	0	1	0	1	1	1	1	1	0	0	1	0	0	0	0	0	0	1	0	1	0
15	0	1	1/day	1/day	1	1/week	1	0	2	1/week	2/month	3	scrape when needed	0	0	0	1	Annually	Loader attachement	0	2/year	2016-10-01	4	4times/crop	450	1	1	1	0	0	0	0	0	0	1	1	Dry distiller	0	1	0	0	0	0	0	0	1	0	0	0
16	0	1	2/day	1/day	1	1/week	1	0	3	1/month	0	4	1x/wk -rake, 1x/ month	1	free stall_locked in from Dec_march	2/week in dry lot pens	1	4 annually	bobcat	outside pen	Recycled back to bedding .2x/ year spread on fields before planting	Oct , plan May	2	unknown as much as possible/ needed	600	1	1	1	0	0	0	1	1	1	1	1	0	0	0	0	0	0	0	CitrusByProducts	1	0	0	0	0
17	0	0	0	0	0	0	0	0	2	1/week	1/weekly	1	0	1	summer- rake, undershades, after oct 1_scrape	0	1	3-4 times/year	Loader attachement	in corrl ,hauld out 2x /yr -3x/yr	2-3/year	yest	1	1/week in summer	800	1	1	0	0	1	1	1	0	0	1	1	0	0	0	1	0	0	1	0	0	0	0	0	1
18	0	1	2/week	0	1	1/2weeks	1	0	as needed, Spring	Fall	only close up	3	0	0	0	0	1	2/year	Loader attachement	0	September to corn	2016-09-01	2	as needed	180	1	1	1	0	1	0	0	0	0	1	1	0	0	0	0	0	0	0	0	0	1	0	0	0
19	0	1	2/week	0	1	1/2weeks	1	0	as needed, Spring	Fall	only close up	3	0	0	0	0	1	2/year	Loader attachement	0	September to corn	2016-09-01	2	as needed	136	1	1	1	0	1	0	0	0	0	1	1	0	0	0	0	0	0	0	0	0	1	0	0	0
20	0	1	1/day	1/day	1	1/week	0	1	0	2/month	0	4	0	0	No cleaning of dirt corrals in winter	0	0	0	0	0	10/year	April	7	5/year	530	1	1	0	0	1	0	1	0	0	1	1	0	0	0	1	0	1	0	0	0	0	0	0	0
[truncated: 149 more columns]

## Sheet: Fly count on cow legs
DairyID	Pen_Number	Week	am_pm	Average_FlyCount
Farm1	4	1	am	0.733333
Farm1	4	1	pm	1.73333
Farm1	4	2	am	0
Farm1	4	2	pm	0.466667
Farm1	4	3	am	2.06667
Farm1	4	3	pm	3.6
Farm1	4	4	am	0.133333
Farm1	4	4	pm	4.66667
Farm1	4	5	am	5.2
Farm1	4	5	pm	4.13333
Farm1	4	6	am	3
Farm1	4	6	pm	1.8
Farm1	4	7	am	2.86667
Farm1	4	7	pm	2.53333
Farm1	4	8	am	2.06667
Farm1	4	8	pm	1.4
Farm1	4	9	am	0.4
Farm1	4	9	pm	0.8
Farm1	4	10	am	0.6
Farm1	4	10	pm	0.866667
Farm1	4	11	am	0.533333
Farm1	4	11	pm	0.933333
Farm1	4	12	am	0.266667
Farm1	4	12	pm	0.466667
Farm1	4	13	am	0.733333
Farm1	4	13	pm	0.0666667
Farm1	9	1	am	1.33333
Farm1	9	1	pm	0.866667
Farm1	9	2	am	0
Farm1	9	2	pm	0.8
Farm1	9	3	am	3.2
Farm1	9	3	pm	4.93333
Farm1	9	4	am	0.0666667
Farm1	9	4	pm	5.86667
Farm1	9	5	am	3.46667
Farm1	9	5	pm	3.66667
Farm1	9	6	am	3.33333
Farm1	9	6	pm	1.73333
Farm1	9	7	am	4.93333
Farm1	9	7	pm	4.4
Farm1	9	8	am	2.06667
Farm1	9	8	pm	1.13333
Farm1	9	9	am	0.333333
Farm1	9	9	pm	0.533333
Farm1	9	10	am	1.33333
Farm1	9	10	pm	0.933333
Farm1	9	11	am	1
Farm1	9	11	pm	0.733333
Farm1	9	12	am	0.333333
Farm1	9	12	pm	0.333333
Farm1	9	13	am	0.933333
Farm1	9	13	pm	0.533333
Farm1	20	1	am	0.6
Farm1	20	1	pm	0.666667
Farm1	20	2	am	0
Farm1	20	2	pm	0
Farm1	20	3	am	2.06667
Farm1	20	3	pm	2.73333
Farm1	20	4	am	0
Farm1	20	4	pm	0.933333
Farm1	20	5	am	2.33333
Farm1	20	5	pm	5.66667
Farm1	20	6	am	0.8
Farm1	20	6	pm	5.26667
Farm1	20	7	am	2.53333
Farm1	20	7	pm	3.06667
Farm1	20	8	am	2
Farm1	20	8	pm	1.13333
Farm1	20	9	am	0.4
Farm1	20	9	pm	0.333333
Farm1	20	10	am	0.666667
Farm1	20	10	pm	1.2
Farm1	20	11	am	0.733333
Farm1	20	11	pm	0.866667
Farm1	20	12	am	0.266667
Farm1	20	12	pm	0.533333
Farm1	20	13	am	0.4
Farm1	20	13	pm	0.333333
Farm2	3	1	am	4.93333
Farm2	3	1	pm	2.8
Farm2	3	2	am	4.13333
Farm2	3	2	pm	5.73333
Farm2	3	3	am	1.33333
Farm2	3	3	pm	1.8
Farm2	3	4	am	2.4
Farm2	3	4	pm	3.26667
Farm2	3	5	am	0.666667
Farm2	3	5	pm	3.6
Farm2	3	6	am	2.6
Farm2	3	6	pm	3.8
Farm2	3	7	am	1.6
Farm2	3	7	pm	4.86667
Farm2	3	8	am	4.4
Farm2	3	8	pm	1.86667
Farm2	3	9	am	2.53333
Farm2	3	9	pm	0.8
Farm2	3	10	am	2.53333
Farm2	3	10	pm	0.533333
Farm2	3	11	am	1.26667
Farm2	3	11	pm	0.866667
Farm2	3	12	am	0.466667
Farm2	3	12	pm	0.6
Farm2	3	13	am	0.533333
Farm2	3	13	pm	0.266667
Farm2	6	1	am	0.2
Farm2	6	1	pm	0.333333
Farm2	6	2	am	0.8
Farm2	6	2	pm	0.6
Farm2	6	3	am	0.2
Farm2	6	3	pm	1.4
Farm2	6	4	am	0.533333
Farm2	6	4	pm	0.733333
Farm2	6	5	am	1.13333
Farm2	6	5	pm	0.466667
Farm2	6	6	am	0.666667
Farm2	6	6	pm	0.466667
Farm2	6	7	am	1.2
Farm2	6	7	pm	0.0666667
Farm2	6	8	am	0.866667
Farm2	6	8	pm	0.266667
Farm2	6	9	am	0.333333
Farm2	6	9	pm	1.13333
Farm2	6	10	am	0
Farm2	6	10	pm	0.8
Farm2	6	11	am	0.333333
Farm2	6	11	pm	0.466667
Farm2	6	12	am	0
Farm2	6	12	pm	0.6
Farm2	6	13	am	0.0666667
Farm2	6	13	pm	0.2
Farm2	11	1	am	0.333333
Farm2	11	1	pm	0.0666667
Farm2	11	2	am	0.2
Farm2	11	2	pm	0.466667
Farm2	11	3	am	0.333333
Farm2	11	3	pm	0.2
Farm2	11	4	am	0.2
Farm2	11	4	pm	0.2
Farm2	11	5	am	0.2
Farm2	11	5	pm	0.4
Farm2	11	6	am	0.666667
Farm2	11	6	pm	0.866667
Farm2	11	7	am	1.2
Farm2	11	7	pm	0.333333
Farm2	11	8	am	0.2
Farm2	11	8	pm	0.866667
Farm2	11	9	am	0.333333
Farm2	11	9	pm	0.8
Farm2	11	10	am	0.4
Farm2	11	10	pm	0.2
Farm2	11	11	am	0.0666667
Farm2	11	11	pm	0.133333
Farm2	11	12	am	0.133333
Farm2	11	12	pm	0.0666667
Farm2	11	13	am	0.666667
Farm2	11	13	pm	0.133333
Farm3	5	1	am	2.46667
Farm3	5	1	pm	0.733333
Farm3	5	2	am	2.2
Farm3	5	2	pm	3.93333
Farm3	5	3	am	1.46667
Farm3	5	3	pm	1.6
Farm3	5	4	am	0.333333
Farm3	5	4	pm	2.4
Farm3	5	5	am	4.06667
Farm3	5	5	pm	6.73333
Farm3	5	6	am	1.73333
Farm3	5	6	pm	2.4
Farm3	5	7	am	0.466667
Farm3	5	7	pm	2.13333
Farm3	5	8	am	2.4
Farm3	5	8	pm	1.06667
Farm3	5	9	am	0.2
Farm3	5	9	pm	0.266667
Farm3	5	10	am	0.6
Farm3	5	10	pm	0.533333
Farm3	5	11	am	0.133333
Farm3	5	11	pm	0.4
Farm3	5	12	am	1.06667
Farm3	5	12	pm	0.6
Farm3	5	13	am	0.4
Farm3	5	13	pm	0.4
Farm3	8	1	am	1.53333
Farm3	8	1	pm	0.4
Farm3	8	2	am	5.35714
Farm3	8	2	pm	6.4375
Farm3	8	3	am	2.53333
Farm3	8	3	pm	10.3333
Farm3	8	4	am	2.26667
Farm3	8	4	pm	1.6
Farm3	8	5	am	3.26667
Farm3	8	5	pm	6.2
Farm3	8	6	am	3.26667
Farm3	8	6	pm	0.4
Farm3	8	7	am	3.73333
Farm3	8	7	pm	2
Farm3	8	8	am	0.533333
Farm3	8	8	pm	1.4
Farm3	8	9	am	1.13333
Farm3	8	9	pm	0.466667
Farm3	8	10	am	0.533333
Farm3	8	10	pm	0.6
Farm3	8	11	am	0.6
Farm3	8	11	pm	0.2
Farm3	8	12	am	1
Farm3	8	12	pm	0.2
Farm3	8	13	am	0.266667
Farm3	8	13	pm	0.133333
Farm3	11	1	am	1.4
Farm3	11	1	pm	5.73333
Farm3	11	2	am	1.33333
Farm3	11	2	pm	0.8
Farm3	11	3	am	4.4
Farm3	11	3	pm	5.13333
Farm3	11	4	am	3.2
Farm3	11	4	pm	3.66667
Farm3	11	5	am	4.46667
Farm3	11	5	pm	4.73333
Farm3	11	6	am	2.73333
Farm3	11	6	pm	2.53333
Farm3	11	7	am	2.93333
Farm3	11	7	pm	2.46667
Farm3	11	8	am	0.933333
Farm3	11	8	pm	1.53333
Farm3	11	9	am	1.26667
Farm3	11	9	pm	0.333333
Farm3	11	10	am	1.53333
Farm3	11	10	pm	1.86667
Farm3	11	11	am	0.733333
Farm3	11	11	pm	0.733333
Farm3	11	12	am	0.8
Farm3	11	12	pm	0.733333
Farm3	11	13	am	0.533333
Farm3	11	13	pm	1.06667
Farm4	2	1	am	0.333333
Farm4	2	1	pm	1.93333
Farm4	2	2	am	2.66667
Farm4	2	2	pm	1.46667
Farm4	2	3	am	1.06667
Farm4	2	3	pm	3.46667
Farm4	2	4	am	9.66667
Farm4	2	4	pm	4.26667
Farm4	2	5	am	3.6
Farm4	2	5	pm	4.66667
Farm4	2	6	am	4.06667
Farm4	2	6	pm	3.73333
Farm4	2	7	am	4.26667
Farm4	2	7	pm	4.6
Farm4	2	8	am	6.13333
Farm4	2	8	pm	1.53333
Farm4	2	9	am	0.666667
Farm4	2	9	pm	1.06667
Farm4	2	10	am	0.6
Farm4	2	10	pm	1
Farm4	2	11	am	0.866667
Farm4	2	11	pm	1.06667
Farm4	2	12	am	0.866667
Farm4	2	12	pm	0.866667
Farm4	2	13	am	0.466667
Farm4	2	13	pm	0.266667
Farm4	7	1	am	0.6
Farm4	7	1	pm	1.06667
Farm4	7	2	am	0.2
Farm4	7	2	pm	1.46667
Farm4	7	3	am	0.466667
Farm4	7	3	pm	2
Farm4	7	4	am	1.73333
Farm4	7	4	pm	3.8
Farm4	7	5	am	3.66667
Farm4	7	5	pm	3.93333
Farm4	7	6	am	2.4
Farm4	7	6	pm	2.73333
Farm4	7	7	am	0.866667
Farm4	7	7	pm	3.4
Farm4	7	8	am	2.8
Farm4	7	8	pm	1
Farm4	7	9	am	0.933333
Farm4	7	9	pm	1.13333
Farm4	7	10	am	0.266667
Farm4	7	10	pm	0.333333
Farm4	7	11	am	0
Farm4	7	11	pm	0.333333
Farm4	7	12	am	0.266667
Farm4	7	12	pm	0.6
Farm4	7	13	am	0.266667
Farm4	7	13	pm	0.133333
Farm4	8	1	am	1.4
Farm4	8	1	pm	0.666667
Farm4	8	2	am	1.13333
Farm4	8	2	pm	3.2
Farm4	8	3	am	1.4
Farm4	8	3	pm	2.33333
Farm4	8	4	am	6.06667
Farm4	8	4	pm	1.2
Farm4	8	5	am	2.46667
Farm4	8	5	pm	6.8
Farm4	8	6	am	1.53333
Farm4	8	6	pm	4.13333
Farm4	8	7	am	1.73333
Farm4	8	7	pm	9.86667
Farm4	8	8	am	1.06667
Farm4	8	8	pm	1.46667
Farm4	8	9	am	0.2
Farm4	8	9	pm	0.333333
Farm4	8	10	am	0.8
Farm4	8	10	pm	0.133333
Farm4	8	11	am	0.2
Farm4	8	11	pm	0.666667
Farm4	8	12	am	0.866667
Farm4	8	12	pm	0.2
Farm4	8	13	am	0.266667
Farm4	8	13	pm	0.133333
Farm5	2	1	am	2.93333
Farm5	2	1	pm	0.2
Farm5	2	2	am	0.533333
Farm5	2	2	pm	2.86667
Farm5	2	3	am	0
Farm5	2	3	pm	1.46667
Farm5	2	4	am	8.33333
Farm5	2	4	pm	2.53333
Farm5	2	5	am	1.2
Farm5	2	5	pm	0.466667
Farm5	2	6	am	0.466667
Farm5	2	6	pm	0.666667
Farm5	2	7	am	0.533333
Farm5	2	7	pm	0.6
Farm5	2	8	am	1.06667
Farm5	2	8	pm	0.533333
Farm5	2	9	am	0.533333
Farm5	2	9	pm	0.266667
Farm5	2	10	am	0.2
Farm5	2	10	pm	0.333333
Farm5	2	11	am	0.466667
Farm5	2	11	pm	0.133333
Farm5	2	12	am	0.333333
Farm5	2	12	pm	0.0666667
Farm5	2	13	am	0.2
Farm5	2	13	pm	0.266667
Farm5	5	1	am	0.8
Farm5	5	1	pm	0.533333
Farm5	5	2	am	0.266667
Farm5	5	2	pm	0.4
Farm5	5	3	am	0.133333
Farm5	5	3	pm	1.13333
Farm5	5	4	am	1.93333
Farm5	5	4	pm	1.06667
Farm5	5	5	am	0.933333
Farm5	5	5	pm	0.533333
Farm5	5	6	am	0.2
Farm5	5	6	pm	0.533333
Farm5	5	7	am	0.6
Farm5	5	7	pm	0.4
Farm5	5	8	am	0.866667
Farm5	5	8	pm	0.6
Farm5	5	9	am	0.2
Farm5	5	9	pm	0.0666667
Farm5	5	10	am	0
Farm5	5	10	pm	0.466667
Farm5	5	11	am	0.133333
Farm5	5	11	pm	0.333333
Farm5	5	12	am	0.2
Farm5	5	12	pm	0.266667
Farm5	5	13	am	0.0666667
Farm5	5	13	pm	0
Farm5	9	1	am	0.8
Farm5	9	1	pm	4.6
Farm5	9	2	am	0.4
Farm5	9	2	pm	2.06667
Farm5	9	3	am	0
Farm5	9	3	pm	2.46667
Farm5	9	4	am	4.13333
Farm5	9	4	pm	2.13333
Farm5	9	5	am	0.2
Farm5	9	5	pm	0.266667
Farm5	9	6	am	1.2
Farm5	9	6	pm	0.866667
Farm5	9	7	am	0.666667
Farm5	9	7	pm	1.4
Farm5	9	8	am	1
Farm5	9	8	pm	0.866667
Farm5	9	9	am	0.266667
Farm5	9	9	pm	0.266667
Farm5	9	10	am	0.533333
Farm5	9	10	pm	1.26667
Farm5	9	11	am	0.466667
Farm5	9	11	pm	0.0666667
Farm5	9	12	am	0.0666667
Farm5	9	12	pm	0.0666667
Farm5	9	13	am	0.133333
Farm5	9	13	pm	0.266667
Farm6	1	1	am	0
Farm6	1	1	pm	0.466667
Farm6	1	2	am	0
Farm6	1	2	pm	1.33333
Farm6	1	3	am	1.86667
Farm6	1	3	pm	1.66667
Farm6	1	4	am	1.4
Farm6	1	4	pm	3.86667
Farm6	1	5	am	7.73333
Farm6	1	5	pm	3.2
Farm6	1	6	am	1.86667
Farm6	1	6	pm	2.73333
Farm6	1	7	am	3.26667
Farm6	1	7	pm	3.6
Farm6	1	8	am	4.73333
Farm6	1	8	pm	1.4
Farm6	1	9	am	2
Farm6	1	9	pm	0.8
Farm6	1	10	am	1.66667
Farm6	1	10	pm	1.46667
Farm6	1	11	am	1
Farm6	1	11	pm	0.866667
Farm6	1	12	am	0.133333
Farm6	1	12	pm	0.0666667
Farm6	1	13	am	0.466667
Farm6	1	13	pm	0.133333
Farm6	2	1	am	0
Farm6	2	1	pm	0.133333
Farm6	2	2	am	0.533333
Farm6	2	2	pm	1.66667
Farm6	2	3	am	1.13333
Farm6	2	3	pm	1.13333
Farm6	2	4	am	1.86667
Farm6	2	4	pm	3.4
Farm6	2	5	am	6.33333
Farm6	2	5	pm	4.4
Farm6	2	6	am	1.93333
Farm6	2	6	pm	3.8
Farm6	2	7	am	1.8
Farm6	2	7	pm	3.4
Farm6	2	8	am	3.13333
Farm6	2	8	pm	2.33333
Farm6	2	9	am	1.86667
Farm6	2	9	pm	1.26667
Farm6	2	10	am	1.06667
Farm6	2	10	pm	1.6
Farm6	2	11	am	0.733333
Farm6	2	11	pm	1.26667
Farm6	2	12	am	0.2
Farm6	2	12	pm	0
Farm6	2	13	am	0.133333
Farm6	2	13	pm	0.2
Farm6	5	1	am	0
Farm6	5	1	pm	0.266667
Farm6	5	2	am	0
Farm6	5	2	pm	0.533333
Farm6	5	3	am	0.866667
Farm6	5	3	pm	1.33333
Farm6	5	4	am	1.26667
Farm6	5	4	pm	1.13333
Farm6	5	5	am	2.93333
Farm6	5	5	pm	1.53333
Farm6	5	6	am	0.733333
Farm6	5	6	pm	2.13333
Farm6	5	7	am	2.06667
Farm6	5	7	pm	2.2
Farm6	5	8	am	1.53333
Farm6	5	8	pm	0.6
Farm6	5	9	am	0.8
Farm6	5	9	pm	0.933333
Farm6	5	10	am	1.13333
Farm6	5	10	pm	1
Farm6	5	11	am	0.933333
Farm6	5	11	pm	0.866667
Farm6	5	12	am	0.133333
Farm6	5	12	pm	0
Farm6	5	13	am	0
Farm6	5	13	pm	0.2
Farm7	2	1	am	0.2
Farm7	2	1	pm	0.2
Farm7	2	2	am	0.0666667
Farm7	2	2	pm	1
Farm7	2	3	am	0
Farm7	2	3	pm	0
Farm7	2	4	am	1
Farm7	2	4	pm	1.2
Farm7	2	5	am	0.2
Farm7	2	5	pm	0.4
Farm7	2	6	am	1.86667
Farm7	2	6	pm	2.06667
Farm7	2	7	am	1.2
Farm7	2	7	pm	4.2
Farm7	2	8	am	0.8
Farm7	2	8	pm	0.4
Farm7	2	9	am	1.06667
Farm7	2	9	pm	1.8
Farm7	2	10	am	1
Farm7	2	10	pm	1.33333
Farm7	2	11	am	1.2
Farm7	2	11	pm	1.66667
Farm7	2	12	am	0.4
Farm7	2	12	pm	0.533333
Farm7	2	13	am	0.4
Farm7	2	13	pm	0.2
Farm7	4	1	am	0.333333
Farm7	4	1	pm	0.333333
Farm7	4	2	am	0
Farm7	4	2	pm	0.666667
Farm7	4	3	am	0
Farm7	4	3	pm	0
Farm7	4	4	am	0.733333
Farm7	4	4	pm	0.4
Farm7	4	5	am	0.0666667
Farm7	4	5	pm	0.666667
Farm7	4	6	am	0.8
Farm7	4	6	pm	2.13333
Farm7	4	7	am	0.4
Farm7	4	7	pm	2.6
Farm7	4	8	am	1
Farm7	4	8	pm	0.666667
Farm7	4	9	am	0.2
Farm7	4	9	pm	0.666667
Farm7	4	10	am	0.866667
Farm7	4	10	pm	1.46667
Farm7	4	11	am	0.8
Farm7	4	11	pm	0.733333
Farm7	4	12	am	0.0666667
Farm7	4	12	pm	0.466667
Farm7	4	13	am	0.0666667
Farm7	4	13	pm	0
Farm7	5	1	am	0.133333
Farm7	5	1	pm	0.466667
Farm7	5	2	am	0.133333
Farm7	5	2	pm	1.06667
Farm7	5	3	am	0.266667
Farm7	5	3	pm	0
Farm7	5	4	am	1.93333
Farm7	5	4	pm	1.13333
Farm7	5	5	am	0.133333
Farm7	5	5	pm	0.333333
Farm7	5	6	am	2.13333
Farm7	5	6	pm	2.8
Farm7	5	7	am	1.86667
Farm7	5	7	pm	2.26667
Farm7	5	8	am	1.66667
Farm7	5	8	pm	1.06667
Farm7	5	9	am	0.533333
Farm7	5	9	pm	1.2
Farm7	5	10	am	1.46667
Farm7	5	10	pm	1.86667
Farm7	5	11	am	1.06667
Farm7	5	11	pm	1.53333
Farm7	5	12	am	0.266667
Farm7	5	12	pm	0.8
Farm7	5	13	am	0.133333
Farm7	5	13	pm	0.133333
Farm7	7	1	am	0.6
Farm7	7	1	pm	0.4
Farm7	7	2	am	0.133333
Farm7	7	2	pm	0.8
Farm7	7	3	am	0
Farm7	7	3	pm	0.333333
Farm7	7	4	am	1.13333
Farm7	7	4	pm	0.8
Farm7	7	5	am	0.133333
Farm7	7	5	pm	0.866667
Farm7	7	6	am	0.6
Farm7	7	6	pm	2.33333
Farm7	7	7	am	0.666667
Farm7	7	7	pm	2.86667
Farm7	7	8	am	2.06667
Farm7	7	8	pm	1.2
Farm7	7	9	am	0.0666667
Farm7	7	9	pm	0.8
Farm7	7	10	am	1.26667
Farm7	7	10	pm	1.86667
Farm7	7	11	am	1.2
Farm7	7	11	pm	1.26667
Farm7	7	12	am	0.0666667
Farm7	7	12	pm	0.466667
Farm7	7	13	am	0.333333
Farm7	7	13	pm	0.8
Farm8	2	1	am	0
Farm8	2	1	pm	1.6
Farm8	2	2	am	0.6
Farm8	2	2	pm	1.4
Farm8	2	3	am	0
Farm8	2	3	pm	2.2
Farm8	2	4	am	1.86667
Farm8	2	4	pm	2.93333
Farm8	2	5	am	5
Farm8	2	5	pm	4.8
Farm8	2	6	am	6.33333
Farm8	2	6	pm	4.66667
Farm8	2	7	am	2.26667
Farm8	2	7	pm	4.06667
Farm8	2	8	am	4.46667
Farm8	2	8	pm	4
Farm8	2	9	am	2.73333
Farm8	2	9	pm	2.8
Farm8	2	10	am	1.2
Farm8	2	10	pm	1.33333
Farm8	2	11	am	1.86667
Farm8	2	11	pm	1.26667
Farm8	2	12	am	0.533333
Farm8	2	12	pm	0.333333
Farm8	2	13	am	0.8
Farm8	2	13	pm	0.466667
Farm8	4	1	am	0
Farm8	4	1	pm	0.4
Farm8	4	2	am	0.4
Farm8	4	2	pm	0.466667
Farm8	4	3	am	0
Farm8	4	3	pm	0.6
Farm8	4	4	am	4.53333
Farm8	4	4	pm	1.93333
Farm8	4	5	am	0.8
Farm8	4	5	pm	1.86667
Farm8	4	6	am	1.93333
Farm8	4	6	pm	5.6
Farm8	4	7	am	1.26667
Farm8	4	7	pm	4.2
Farm8	4	8	am	4.06667
Farm8	4	8	pm	3.86667
Farm8	4	9	am	1.4
Farm8	4	9	pm	2.2
Farm8	4	10	am	1.26667
Farm8	4	10	pm	1.26667
Farm8	4	11	am	1.53333
Farm8	4	11	pm	1.26667
Farm8	4	12	am	0.533333
Farm8	4	12	pm	0.533333
Farm8	4	13	am	0.866667
Farm8	4	13	pm	0.6
Farm8	7	1	am	0
Farm8	7	1	pm	0.666667
Farm8	7	2	am	0.133333
Farm8	7	2	pm	1.13333
Farm8	7	3	am	0
Farm8	7	3	pm	0.666667
Farm8	7	4	am	0.8
Farm8	7	4	pm	1.66667
Farm8	7	5	am	2.26667
Farm8	7	5	pm	2.13333
Farm8	7	6	am	1.86667
Farm8	7	6	pm	2.86667
Farm8	7	7	am	0.8
Farm8	7	7	pm	2.06667
Farm8	7	8	am	1.33333
Farm8	7	8	pm	2.93333
Farm8	7	9	am	1.2
Farm8	7	9	pm	1.6
Farm8	7	10	am	0.533333
Farm8	7	10	pm	1
Farm8	7	11	am	0.866667
Farm8	7	11	pm	1.2
Farm8	7	12	am	0.266667
Farm8	7	12	pm	0.4
Farm8	7	13	am	0.2
Farm8	7	13	pm	0.0666667
Farm9	1	1	am	0.266667
Farm9	1	1	pm	0.533333
Farm9	1	2	am	0.0666667
Farm9	1	2	pm	0.466667
Farm9	1	3	am	0.333333
Farm9	1	3	pm	0.266667
Farm9	1	4	am	4.2
Farm9	1	4	pm	0.733333
Farm9	1	5	am	2.33333
Farm9	1	5	pm	2.6
Farm9	1	6	am	0.0666667
Farm9	1	6	pm	2.93333
Farm9	1	7	am	1.93333
Farm9	1	7	pm	0.266667
Farm9	1	8	am	1.93333
Farm9	1	8	pm	0.533333
Farm9	1	9	am	0.533333
Farm9	1	9	pm	0.0666667
Farm9	1	10	am	0.933333
Farm9	1	10	pm	0.333333
Farm9	1	11	am	0.333333
Farm9	1	11	pm	0.266667
Farm9	1	12	am	0.333333
Farm9	1	12	pm	0.266667
Farm9	1	13	am	0.333333
Farm9	1	13	pm	0
Farm9	3	1	am	0
Farm9	3	1	pm	0.666667
Farm9	3	2	am	0.333333
Farm9	3	2	pm	2.06667
Farm9	3	3	am	0.2
Farm9	3	3	pm	0.2
Farm9	3	4	am	2.06667
Farm9	3	4	pm	1
Farm9	3	5	am	4.06667
Farm9	3	5	pm	0.533333
Farm9	3	6	am	0.933333
Farm9	3	6	pm	4.13333
Farm9	3	7	am	1.66667
Farm9	3	7	pm	0.533333
Farm9	3	8	am	0.666667
Farm9	3	8	pm	0.733333
Farm9	3	9	am	0.6
Farm9	3	9	pm	0.2
Farm9	3	10	am	0.0666667
Farm9	3	10	pm	0.133333
Farm9	3	11	am	1.13333
Farm9	3	11	pm	0.133333
Farm9	3	12	am	0.0666667
Farm9	3	12	pm	0.2
Farm9	3	13	am	0.2
Farm9	3	13	pm	0.333333
Farm9	5	1	am	1
Farm9	5	1	pm	2.6
Farm9	5	2	am	6.73333
Farm9	5	2	pm	5.26667
Farm9	5	3	am	2.66667
Farm9	5	3	pm	2.46667
Farm9	5	4	am	11.6667
Farm9	5	4	pm	6.6
Farm9	5	5	am	9.33333
Farm9	5	5	pm	9.73333
Farm9	5	6	am	0
Farm9	5	6	pm	1.66667
Farm9	5	7	am	4.85714
Farm9	5	7	pm	0.933333
Farm9	5	8	am	0.8
Farm9	5	8	pm	1.73333
Farm9	5	9	am	0.933333
Farm9	5	9	pm	0.333333
Farm9	5	10	am	4
Farm9	5	10	pm	0.666667
Farm9	5	11	am	1.2
Farm9	5	11	pm	0.533333
Farm9	5	12	am	1.33333
Farm9	5	12	pm	1
Farm9	5	13	am	0.8
Farm9	5	13	pm	0.333333
Farm10	12	1	am	0.266667
Farm10	12	1	pm	0.4
Farm10	12	2	am	0
Farm10	12	2	pm	0.266667
Farm10	12	3	am	0.6
Farm10	12	3	pm	0.6
Farm10	12	4	am	2.8
Farm10	12	4	pm	2.2
Farm10	12	5	am	1.8
Farm10	12	5	pm	0.866667
Farm10	12	6	am	0.2
Farm10	12	6	pm	1.93333
Farm10	12	7	am	6.46667
Farm10	12	7	pm	2.06667
Farm10	12	8	am	0.933333
Farm10	12	8	pm	0.733333
Farm10	12	9	am	0.333333
Farm10	12	9	pm	1.86667
Farm10	12	10	am	3.66667
Farm10	12	10	pm	0.333333
Farm10	12	11	am	0.866667
Farm10	12	11	pm	0.2
Farm10	12	12	am	0.2
Farm10	12	12	pm	0.466667
Farm10	12	13	am	0.133333
Farm10	12	13	pm	0.0666667
Farm10	13	1	am	0
Farm10	13	1	pm	1.46667
Farm10	13	2	am	0.133333
Farm10	13	2	pm	0.466667
Farm10	13	3	am	2.06667
Farm10	13	3	pm	1.06667
Farm10	13	4	am	6.13333
Farm10	13	4	pm	9.6
Farm10	13	5	am	2
Farm10	13	5	pm	2.6
Farm10	13	6	am	0.2
Farm10	13	6	pm	3.26667
Farm10	13	7	am	4.46667
Farm10	13	7	pm	2.66667
Farm10	13	8	am	6.4
Farm10	13	8	pm	2.66667
Farm10	13	9	am	0.6
Farm10	13	9	pm	0.6
Farm10	13	10	am	2.93333
Farm10	13	10	pm	2.33333
Farm10	13	11	am	1.13333
Farm10	13	11	pm	1.33333
Farm10	13	12	am	0
Farm10	13	12	pm	0.533333
Farm10	13	13	am	0.2
Farm10	13	13	pm	0.0666667
Farm10	14	1	am	0
Farm10	14	1	pm	1.2
Farm10	14	2	am	0.0666667
Farm10	14	2	pm	0.133333
Farm10	14	3	am	0.4
Farm10	14	3	pm	0.733333
Farm10	14	4	am	1.13333
Farm10	14	4	pm	0.733333
Farm10	14	5	am	0.333333
Farm10	14	5	pm	0.933333
Farm10	14	6	am	0.0666667
Farm10	14	6	pm	0.6
Farm10	14	7	am	0.8
Farm10	14	7	pm	0.933333
Farm10	14	8	am	0.733333
Farm10	14	8	pm	0.866667
Farm10	14	9	am	1
Farm10	14	9	pm	1
Farm10	14	10	am	1.4
Farm10	14	10	pm	0.666667
Farm10	14	11	am	1.46667
Farm10	14	11	pm	0.933333
Farm10	14	12	am	0.466667
Farm10	14	12	pm	1
Farm10	14	13	am	0.666667
Farm10	14	13	pm	0

## Sheet: Temperature and RH
DairyID	PenNumber	Week	Temp	RH
1	1	1	72	0.68
1	1	1	82	0.48
1	1	2	58	0.62
1	1	2	61	0.54
1	1	3	76	0.36
1	1	3	85	0.31
1	1	4	59	0.75
1	1	4	66	0.65
1	1	5	73	0.63
1	1	5	83	0.45
1	1	6	71	0.65
1	1	6	81	0.5
1	1	7	76	0.58
1	1	7	87	0.43
1	1	8	85	0.51
1	1	8	95	0.43
1	1	9	76	0.57
1	1	9	87	0.41
1	1	10	83	0.5
1	1	10	92	0.4
1	1	11	80	0.5
1	1	11	91	0.34
1	1	12	75	0.49
1	1	12	86	0.35
1	1	13	83	0.47
1	1	13	90	0.4
1	2	1	71	0.66
1	2	1	83	0.47
1	2	2	59	0.6
1	2	2	61	0.55
1	2	3	76	0.43
1	2	3	84	0.31
1	2	4	59	0.75
1	2	4	65	0.63
1	2	5	71	0.65
1	2	5	81	0.49
1	2	6	70	0.65
1	2	6	80	0.49
1	2	7	75	0.59
1	2	7	87	0.45
1	2	8	83	0.55
1	2	8	95	0.43
1	2	9	74	0.59
1	2	9	86	0.41
1	2	10	82	0.53
1	2	10	90	0.41
1	2	11	80	0.52
1	2	11	88	0.38
1	2	12	74	0.52
1	2	12	84	0.37
1	2	13	79	0.48
1	2	13	90	0.4
1	3	1	69	0.69
1	3	1	81	0.54
1	3	2	58	0.62
1	3	2	61	0.53
1	3	3	71	0.52
1	3	3	84	0.31
1	3	4	58	0.76
1	3	4	65	0.65
1	3	5	70	0.67
1	3	5	81	0.49
1	3	6	68	0.68
1	3	6	80	0.51
1	3	7	73	0.63
1	3	7	85	0.44
1	3	8	82	0.57
1	3	8	93	0.45
1	3	9	73	0.62
1	3	9	84	0.42
1	3	10	81	0.53
1	3	10	89	0.43
1	3	11	77	0.56
1	3	11	88	0.38
1	3	12	72	0.54
1	3	12	84	0.38
1	3	13	79	0.48
1	3	13	90	0.4
2	1	1	71	0.5
2	1	1	80	0.4
2	1	2	66	0.56
2	1	2	71	0.47
2	1	3	56	0.59
2	1	3	66	0.41
2	1	4	67	0.55
2	1	4	90	0.3
2	1	5	75	0.48
2	1	5	88	0.36
2	1	6	72	0.31
2	1	6	86	0.19
2	1	7	60	0.59
2	1	7	68	0.38
2	1	8	89	0.38
2	1	8	101	0.33
2	1	9	81	0.43
2	1	9	93	0.29
2	1	10	81	0.46
2	1	10	91	0.36
2	1	11	89	0.34
2	1	11	95	0.25
2	1	12	85	0.48
2	1	12	98	0.25
2	1	13	85	0.38
2	1	13	95	0.23
2	2	1	75	0.47
2	2	1	80	0.4
2	2	2	65	0.58
2	2	2	71	0.47
2	2	3	60	0.51
2	2	3	63	0.47
2	2	4	67	0.56
2	2	4	95	0.27
2	2	5	75	0.56
2	2	5	83	0.47
2	2	6	80	0.22
2	2	6	86	0.19
2	2	7	62	0.51
2	2	7	71	0.37
2	2	8	93	0.39
2	2	8	101	0.33
2	2	9	82	0.42
2	2	9	93	0.29
2	2	10	85	0.41
2	2	10	91	0.34
2	2	11	91	0.37
2	2	11	100	0.22
2	2	12	86	0.44
2	2	12	98	0.27
2	2	13	85	0.38
2	2	13	95	0.23
2	3	1	71	0.53
2	3	1	83	0.37
2	3	2	65	0.57
2	3	2	73	0.42
2	3	3	54	0.69
2	3	3	63	0.47
2	3	4	67	0.57
2	3	4	96	0.24
2	3	5	72	0.6
2	3	5	83	0.44
2	3	6	72	0.31
2	3	6	85	0.26
2	3	7	60	0.59
2	3	7	71	0.4
2	3	8	93	0.39
2	3	8	106	0.28
2	3	9	86	0.43
2	3	9	93	0.29
2	3	10	81	0.45
2	3	10	94	0.33
2	3	11	91	0.37
2	3	11	100	0.25
2	3	12	86	0.44
2	3	12	98	0.27
2	3	13	89	0.31
2	3	13	95	0.23
3	1	1	81	0.52
3	1	1	86	0.45
3	1	2	63	0.72
3	1	2	76	0.48
3	1	3	63	0.49
3	1	3	72	0.34
3	1	4	65	0.55
3	1	4	70	0.46
3	1	5	68	0.7
3	1	5	79	0.56
3	1	6	67	0.54
3	1	6	75	0.36
3	1	7	73	0.56
3	1	7	90	0.31
3	1	8	81	0.64
3	1	8	92	0.48
3	1	9	74	0.53
3	1	9	88	0.3
3	1	10	78	0.51
3	1	10	87	0.34
3	1	11	82	0.48
3	1	11	88	0.39
3	1	12	73	0.49
3	1	12	85	0.33
3	1	13	78	0.57
3	1	13	94	0.38
3	2	1	78	0.56
3	2	1	91	0.32
3	2	2	65	0.67
3	2	2	71	0.54
3	2	3	63	0.49
3	2	3	74	0.34
3	2	4	65	0.55
3	2	4	73	0.42
3	2	5	66	0.73
3	2	5	77	0.51
3	2	6	67	0.54
3	2	6	78	0.3
3	2	7	73	0.56
3	2	7	84	0.36
3	2	8	88	0.51
3	2	8	96	0.42
3	2	9	74	0.53
3	2	9	88	0.3
3	2	10	78	0.51
3	2	10	87	0.34
3	2	11	78	0.59
3	2	11	93	0.27
3	2	12	73	0.49
3	2	12	85	0.33
3	2	13	78	0.57
3	2	13	92	0.37
3	3	1	89	0.39
3	3	1	91	0.4
3	3	2	62	0.74
3	3	2	71	0.54
3	3	3	68	0.4
3	3	3	72	0.34
3	3	4	65	0.55
3	3	4	73	0.42
3	3	5	68	0.7
3	3	5	81	0.44
3	3	6	67	0.54
3	3	6	78	0.3
3	3	7	73	0.56
3	3	7	83	0.42
3	3	8	81	0.64
3	3	8	96	0.42
3	3	9	78	0.49
3	3	9	88	0.3
3	3	10	81	0.45
3	3	10	87	0.34
3	3	11	82	0.48
3	3	11	88	0.39
3	3	12	73	0.49
3	3	12	85	0.33
3	3	13	78	0.57
3	3	13	92	0.37
4	1	1	70	0.56
4	1	1	79	0.41
4	1	2	73	0.49
4	1	2	79	0.43
4	1	3	57	0.59
4	1	3	68	0.38
4	1	4	75	0.57
4	1	4	90	0.37
4	1	5	70	0.6
4	1	5	80	0.4
4	1	6	71	0.54
4	1	6	84	0.32
4	1	7	71	0.41
4	1	7	76	0.34
4	1	8	85	0.56
4	1	8	103	0.31
4	1	9	70	0.65
4	1	9	85	0.46
4	1	10	76	0.59
4	1	10	88	0.39
4	1	11	82	0.46
4	1	11	93	0.31
4	1	12	79	0.34
4	1	12	92	0.28
4	1	13	79	0.47
4	1	13	90	0.28
4	2	1	70	0.56
4	2	1	85	0.35
4	2	2	69	0.56
4	2	2	82	0.41
4	2	3	64	0.46
4	2	3	68	0.38
4	2	4	75	0.57
4	2	4	93	0.29
4	2	5	70	0.58
4	2	5	81	0.4
4	2	6	71	0.54
4	2	6	89	0.24
4	2	7	63	0.62
4	2	7	71	0.41
4	2	8	85	0.56
4	2	8	100	0.35
4	2	9	73	0.62
4	2	9	85	0.38
4	2	10	76	0.59
4	2	10	95	0.32
4	2	11	82	0.47
4	2	11	94	0.3
4	2	12	79	0.41
4	2	12	92	0.22
4	2	13	79	0.47
4	2	13	91	0.27
4	3	1	75	0.47
4	3	1	83	0.37
4	3	2	69	0.56
4	3	2	79	0.43
4	3	3	64	0.46
4	3	3	65	0.41
4	3	4	75	0.57
4	3	4	90	0.34
4	3	5	73	0.56
4	3	5	80	0.4
4	3	6	71	0.54
4	3	6	84	0.32
4	3	7	63	0.62
4	3	7	73	0.42
4	3	8	91	0.45
4	3	8	100	0.35
4	3	9	73	0.62
4	3	9	87	0.38
4	3	10	76	0.59
4	3	10	88	0.39
4	3	11	82	0.47
4	3	11	93	0.31
4	3	12	79	0.41
4	3	12	92	0.28
4	3	13	79	0.47
4	3	13	90	0.31
5	1	1	75	0.5
5	1	1	84	0.42
5	1	2	66	0.65
5	1	2	78	0.44
5	1	3	55	0.59
5	1	3	65	0.5
5	1	4	79	0.47
5	1	4	87	0.33
5	1	5	64	0.51
5	1	5	64	0.72
5	1	6	70	0.45
5	1	6	83	0.31
5	1	7	70	0.56
5	1	7	82	0.4
5	1	8	85	0.53
5	1	8	97	0.35
5	1	9	72	0.57
5	1	9	84	0.35
5	1	10	76	0.5
5	1	10	85	0.4
5	1	11	78	0.49
5	1	11	90	0.35
5	1	12	75	0.48
5	1	12	86	0.34
5	1	13	80	0.5
5	1	13	87	0.43
5	2	1	80	0.44
5	2	1	84	0.42
5	2	2	66	0.65
5	2	2	78	0.44
5	2	3	55	0.59
5	2	3	64	0.51
5	2	4	81	0.45
5	2	4	87	0.33
5	2	5	64	0.51
5	2	5	64	0.72
5	2	6	70	0.45
5	2	6	83	0.31
5	2	7	70	0.56
5	2	7	82	0.4
5	2	8	83	0.49
5	2	8	96	0.36
5	2	9	72	0.56
5	2	9	84	0.36
5	2	10	76	0.5
5	2	10	85	0.4
5	2	11	78	0.49
5	2	11	90	0.35
5	2	12	75	0.48
5	2	12	86	0.34
5	2	13	80	0.5
5	2	13	87	0.43
5	3	1	75	0.5
5	3	1	84	0.42
5	3	2	66	0.65
5	3	2	77	0.47
5	3	3	60	0.59
5	3	3	64	0.51
5	3	4	79	0.45
5	3	4	92	0.29
5	3	5	64	0.51
5	3	5	64	0.72
5	3	6	70	0.45
5	3	6	83	0.31
5	3	7	70	0.56
5	3	7	82	0.4
5	3	8	83	0.49
5	3	8	96	0.36
5	3	9	72	0.56
5	3	9	84	0.36
5	3	10	81	0.45
5	3	10	90	0.33
5	3	11	82	0.37
5	3	11	92	0.33
5	3	12	82	0.38
5	3	12	87	0.32
5	3	13	80	0.5
5	3	13	87	0.43
6	1	1	55	0.65
6	1	1	63	0.45
6	1	2	53	0.7
6	1	2	64	0.5
6	1	3	73	0.41
6	1	3	87	0.28
6	1	4	64	0.75
6	1	4	74	0.49
6	1	5	75	0.62
6	1	5	88	0.38
6	1	6	61	0.6
6	1	6	71	0.43
6	1	7	82	0.55
6	1	7	90	0.46
6	1	8	85	0.48
6	1	8	96	0.32
6	1	9	85	0.46
6	1	9	94	0.35
6	1	10	89	0.34
6	1	10	99	0.23
6	1	11	78	0.52
6	1	11	90	0.32
6	1	12	75	0.51
6	1	12	89	0.32
6	1	13	83	0.31
6	1	13	94	0.22
6	2	1	56	0.63
6	2	1	63	0.48
6	2	2	56	0.65
6	2	2	61	0.55
6	2	3	71	0.43
6	2	3	83	0.25
6	2	4	62	0.74
6	2	4	73	0.53
6	2	5	73	0.68
6	2	5	86	0.41
6	2	6	60	0.6
6	2	6	69	0.48
6	2	7	81	0.56
6	2	7	87	0.48
6	2	8	83	0.5
6	2	8	96	0.37
6	2	9	87	0.45
6	2	9	93	0.34
6	2	10	89	0.34
6	2	10	99	0.23
6	2	11	77	0.54
6	2	11	89	0.34
6	2	12	79	0.46
6	2	12	89	0.32
6	2	13	83	0.31
6	2	13	94	0.22
6	3	1	56	0.66
6	3	1	63	0.48
6	3	2	54	0.68
6	3	2	62	0.52
6	3	3	75	0.39
6	3	3	85	0.29
6	3	4	64	0.69
6	3	4	74	0.53
6	3	5	76	0.62
6	3	5	86	0.42
6	3	6	61	0.58
6	3	6	70	0.45
6	3	7	82	0.55
6	3	7	89	0.46
6	3	8	87	0.45
6	3	8	96	0.35
6	3	9	85	0.46
6	3	9	94	0.35
6	3	10	89	0.34
6	3	10	99	0.23
6	3	11	80	0.5
6	3	11	89	0.34
6	3	12	79	0.46
6	3	12	89	0.32
6	3	13	83	0.31
6	3	13	94	0.22
7	2	1	78	0.51
7	2	1	87	0.42
7	2	2	68	0.64
7	2	2	75	0.52
7	2	3	62	0.65
7	2	3	65	0.6
7	2	4	85	0.43
7	2	4	87	0.35
7	2	5	64	0.62
7	2	5	63	0.76
7	2	6	75	0.43
7	2	6	83	0.37
7	2	7	71	0.54
7	2	7	81	0.44
7	2	8	87	0.52
7	2	8	95	0.45
7	2	9	75	0.61
7	2	9	84	0.47
7	2	10	78	0.56
7	2	10	84	0.47
7	2	11	78	0.44
7	2	11	88	0.35
7	2	12	77	0.41
7	2	12	85	0.32
7	2	13	75	0.61
7	2	13	82	0.46
7	1	1	82	0.49
7	1	1	88	0.43
7	1	2	66	0.69
7	1	2	81	0.4
7	1	3	60	0.73
7	1	3	66	0.57
7	1	4	76	0.49
7	1	4	81	0.45
7	1	5	64	0.61
7	1	5	66	0.72
7	1	6	73	0.42
7	1	6	87	0.31
7	1	7	70	0.57
7	1	7	84	0.4
7	1	8	89	0.46
7	1	8	98	0.43
7	1	9	72	0.67
7	1	9	88	0.41
7	1	10	74	0.66
7	1	10	88	0.46
7	1	11	77	0.47
7	1	11	92	0.29
7	1	12	73	0.44
7	1	12	87	0.31
7	1	13	75	0.61
7	1	13	87	0.38
7	3	1	78	0.5
7	3	1	91	0.37
7	3	2	69	0.62
7	3	2	76	0.49
7	3	3	62	0.69
7	3	3	66	0.58
7	3	4	81	0.45
7	3	4	87	0.35
7	3	5	64	0.61
7	3	5	66	0.71
7	3	6	75	0.44
7	3	6	86	0.36
7	3	7	72	0.54
7	3	7	81	0.44
7	3	8	85	0.55
7	3	8	97	0.44
7	3	9	74	0.65
7	3	9	85	0.43
7	3	10	76	0.63
7	3	10	85	0.48
7	3	11	80	0.42
7	3	11	89	0.34
7	3	12	76	0.42
7	3	12	85	0.32
7	3	13	70	0.7
7	3	13	87	0.38
7	4	1	78	0.5
7	4	1	89	0.39
7	4	2	62	0.73
7	4	2	77	0.49
7	4	3	57	0.78
7	4	3	67	0.55
7	4	4	79	0.47
7	4	4	90	0.38
7	4	5	64	0.59
7	4	5	66	0.7
7	4	6	75	0.35
7	4	6	87	0.32
7	4	7	67	0.61
7	4	7	83	0.42
7	4	8	82	0.58
7	4	8	98	0.41
7	4	9	71	0.69
7	4	9	87	0.39
7	4	10	74	0.66
7	4	10	86	0.49
7	4	11	80	0.4
7	4	11	89	0.32
7	4	12	73	0.46
7	4	12	86	0.32
7	4	13	79	0.57
7	4	13	87	0.38
8	2	1	56	0.78
8	2	1	63	0.58
8	2	2	69	0.58
8	2	2	76	0.37
8	2	3	60	0.54
8	2	3	71	0.39
8	2	4	84	0.37
8	2	4	95	0.27
8	2	5	75	0.5
8	2	5	85	0.32
8	2	6	79	0.29
8	2	6	87	0.25
8	2	7	64	0.5
8	2	7	71	0.39
8	2	8	94	0.44
8	2	8	99	0.4
8	2	9	83	0.46
8	2	9	93	0.34
8	2	10	83	0.49
8	2	10	94	0.35
8	2	11	84	0.45
8	2	11	93	0.28
8	2	12	81	0.46
8	2	12	91	0.3
8	2	13	79	0.57
8	2	13	89	0.34
8	3	1	56	0.76
8	3	1	66	0.55
8	3	2	66	0.63
8	3	2	77	0.4
8	3	3	59	0.56
8	3	3	71	0.4
8	3	4	81	0.4
8	3	4	96	0.24
8	3	5	75	0.51
8	3	5	86	0.32
8	3	6	76	0.3
8	3	6	86	0.27
8	3	7	63	0.53
8	3	7	70	0.4
8	3	8	91	0.45
8	3	8	99	0.42
8	3	9	82	0.48
8	3	9	94	0.3
8	3	10	80	0.53
8	3	10	95	0.34
8	3	11	82	0.47
8	3	11	95	0.27
8	3	12	81	0.44
8	3	12	93	0.27
8	3	13	75	0.61
8	3	13	89	0.34
8	1	1	54	0.86
8	1	1	65	0.55
8	1	2	65	0.63
8	1	2	75	0.44
8	1	3	58	0.63
8	1	3	68	0.43
8	1	4	80	0.43
8	1	4	94	0.3
8	1	5	71	0.55
8	1	5	84	0.37
8	1	6	75	0.3
8	1	6	86	0.25
8	1	7	63	0.55
8	1	7	70	0.4
8	1	8	89	0.5
8	1	8	97	0.43
8	1	9	80	0.48
8	1	9	91	0.37
8	1	10	79	0.54
8	1	10	93	0.37
8	1	11	82	0.45
8	1	11	93	0.28
8	1	12	80	0.45
8	1	12	90	0.31
8	1	13	79	0.57
8	1	13	89	0.34
9	1	1	55	0.79
9	1	1	62	0.57
9	1	2	57	0.59
9	1	2	67	0.4
9	1	3	73	0.52
9	1	3	86	0.33
9	1	4	73	0.55
9	1	4	83	0.39
9	1	5	73	0.37
9	1	5	90	0.2
9	1	6	61	0.53
9	1	6	65	0.44
9	1	7	84	0.54
9	1	7	97	0.32
9	1	8	79	0.57
9	1	8	89	0.44
9	1	9	74	0.59
9	1	9	90	0.3
9	1	10	79	0.46
9	1	10	91	0.29
9	1	11	83	0.48
9	1	11	90	0.4
9	1	12	77	0.63
9	1	12	92	0.36
9	1	13	77	0.61
9	1	13	92	0.35
9	3	1	55	0.79
9	3	1	62	0.57
9	3	2	60	0.53
9	3	2	67	0.4
9	3	3	78	0.42
9	3	3	86	0.33
9	3	4	73	0.55
9	3	4	83	0.39
9	3	5	78	0.35
9	3	5	90	0.25
9	3	6	64	0.46
9	3	6	65	0.44
9	3	7	84	0.54
9	3	7	97	0.32
9	3	8	83	0.52
9	3	8	89	0.49
9	3	9	78	0.51
9	3	9	90	0.3
9	3	10	81	0.38
9	3	10	91	0.29
9	3	11	84	0.52
9	3	11	90	0.4
9	3	12	83	0.54
9	3	12	92	0.36
9	3	13	80	0.55
9	3	13	92	0.35
9	2	1	58	0.69
9	2	1	62	0.57
9	2	2	64	0.46
9	2	2	67	0.4
9	2	3	81	0.38
9	2	3	89	0.27
9	2	4	76	0.49
9	2	4	83	0.39
9	2	5	82	0.34
9	2	5	90	0.2
9	2	6	58	0.57
9	2	6	67	0.44
9	2	7	80	0.59
9	2	7	97	0.32
9	2	8	75	0.65
9	2	8	89	0.44
9	2	9	74	0.59
9	2	9	90	0.3
9	2	10	79	0.46
9	2	10	91	0.29
9	2	11	83	0.48
9	2	11	90	0.4
9	2	12	77	0.63
9	2	12	92	0.36
9	2	13	77	0.61
9	2	13	88	0.42
10	2	1	58	0.64
10	2	1	60	0.64
10	2	2	52	0.69
10	2	2	67	0.4
10	2	3	67	0.62
10	2	3	81	0.38
10	2	4	73	0.55
10	2	4	83	0.39
10	2	5	78	0.37
10	2	5	86	0.27
10	2	6	64	0.46
10	2	6	67	0.44
10	2	7	88	0.41
10	2	7	94	0.36
10	2	8	83	0.52
10	2	8	89	0.44
10	2	9	78	0.51
10	2	9	87	0.39
10	2	10	81	0.38
10	2	10	87	0.33
10	2	11	88	0.37
10	2	11	88	0.41
10	2	12	88	0.42
10	2	12	96	0.28
10	2	13	80	0.55
10	2	13	92	0.35
10	3	1	54	0.82
10	3	1	60	0.56
10	3	2	57	0.59
10	3	2	67	0.4
10	3	3	73	0.52
10	3	3	86	0.33
10	3	4	68	0.62
10	3	4	83	0.39
10	3	5	70	0.45
10	3	5	86	0.27
10	3	6	64	0.46
10	3	6	67	0.44
10	3	7	88	0.41
10	3	7	94	0.36
10	3	8	79	0.57
10	3	8	94	0.35
10	3	9	74	0.59
10	3	9	83	0.45
10	3	10	81	0.38
10	3	10	87	0.33
10	3	11	83	0.48
10	3	11	88	0.41
10	3	12	83	0.54
10	3	12	88	0.42
10	3	13	77	0.61
10	3	13	92	0.35
10	1	1	54	0.82
10	1	1	60	0.56
10	1	2	57	0.59
10	1	2	71	0.3
10	1	3	73	0.52
10	1	3	89	0.27
10	1	4	68	0.62
10	1	4	83	0.39
10	1	5	70	0.45
10	1	5	86	0.27
10	1	6	61	0.53
10	1	6	65	0.44
10	1	7	88	0.41
10	1	7	94	0.36
10	1	8	83	0.52
10	1	8	93	0.4
10	1	9	74	0.59
10	1	9	87	0.39
10	1	10	79	0.46
10	1	10	91	0.29
10	1	11	83	0.48
10	1	11	88	0.41
10	1	12	77	0.63
10	1	12	96	0.28
10	1	13	80	0.55
10	1	13	92	0.35

## Sheet: Trap count all dairies
DairyID	Week_NO	Trap_No	Fly_Count
1	1	1	67
1	1	2	62
1	1	3	59
1	1	4	54
1	1	5	53
2	1	1	169
2	1	2	44
2	1	3	65
2	1	4	32
2	1	5	87
3	1	1	87
3	1	2	77
3	1	3	37
3	1	4	26
3	1	5	46
4	1	1	41
4	1	2	24
4	1	3	22
4	1	4	28
4	1	5	21
5	1	1	29
5	1	2	42
5	1	3	62
5	1	4	38
5	1	5	20
6	1	1	97
6	1	2	43
6	1	3	217
6	1	4	73
6	1	5	31
7	1	1	54
7	1	2	31
7	1	3	16
7	1	4	25
7	1	5	60
8	1	1	65
8	1	2	59
8	1	3	63
8	1	4	51
8	1	5	71
9	1	1	28
9	1	2	22
9	1	3	8
9	1	4	22
9	1	5	11
10	1	1	34
10	1	2	24
10	1	3	89
10	1	4	16
10	1	5	26
11	1	1	6
11	1	2	24
11	1	3	6
11	1	4	363
11	1	5	55
12	1	1	87
12	1	2	254
12	1	3	37
12	1	4	36
12	1	5	63
13	1	1	13
13	1	2	15
13	1	3	7
13	1	4	30
13	1	5	10
14	1	1	55
14	1	2	36
14	1	3	72
14	1	4	83
14	1	5	277
15	1	1	44
15	1	2	53
15	1	3	8
15	1	4	60
15	1	5	45
16	1	1	24
16	1	2	37
16	1	3	34
16	1	4	51
16	1	5	36
17	1	1	5
17	1	2	68
17	1	3	9
17	1	4	40
17	1	5	9
18	1	1	40
18	1	2	28
18	1	3	30
18	1	4	7
18	1	5	10
19	1	1	35
19	1	2	90
19	1	3	15
19	1	4	13
19	1	5	21
20	1	1	25
20	1	2	109
20	1	3	7
20	1	4	27
20	1	5	107
1	2	1	473
1	2	2	375
1	2	3	52
1	2	4	298
1	2	5	254
2	2	1	234
2	2	2	194
2	2	3	74
2	2	4	21
2	2	5	216
3	2	1	135
3	2	2	101
3	2	3	75
3	2	4	161
3	2	5	138
4	2	1	176
4	2	2	135
4	2	3	64
4	2	4	190
4	2	5	462
5	2	1	83
5	2	2	118
5	2	3	92
5	2	4	80
5	2	5	44
6	2	1	36
6	2	2	32
6	2	3	118
6	2	4	52
6	2	5
7	2	1	55
7	2	2	62
7	2	3	11
7	2	4	63
7	2	5	159
8	2	1	94
8	2	2	133
8	2	3	62
8	2	4	327
8	2	5	197
9	2	1	65
9	2	2	44
9	2	3	19
9	2	4	39
9	2	5	30
10	2	1	89
10	2	2	173
10	2	3	82
10	2	4	91
10	2	5	308
11	2	1	4
11	2	2	97
11	2	3	24
11	2	4	502
11	2	5	229
12	2	1	226
12	2	2
12	2	3	131
12	2	4	87
12	2	5	107
13	2	1	44
13	2	2	15
13	2	3	25
13	2	4	27
13	2	5	28
14	2	1	121
14	2	2	136
14	2	3	238
14	2	4	182
14	2	5	174
15	2	1	60
15	2	2	140
15	2	3	59
15	2	4	144
15	2	5	170
16	2	1	83
16	2	2	73
16	2	3	85
16	2	4	70
16	2	5	55
17	2	1	98
17	2	2	127
17	2	3	36
17	2	4	60
17	2	5	62
18	2	1	37
18	2	2	50
18	2	3	41
18	2	4	32
18	2	5	24
19	2	1	95
19	2	2	57
19	2	3	33
19	2	4	29
19	2	5	41
20	2	1	52
20	2	2	73
20	2	3	21
20	2	4	55
20	2	5	107
1	3	1	683
1	3	2	394
1	3	3	203
1	3	4	311
1	3	5	610
2	3	1	192
2	3	2	166
2	3	3	164
2	3	4	88
2	3	5	421
3	3	1	402
3	3	2	162
3	3	3	104
3	3	4	78
3	3	5	324
4	3	1	125
4	3	2	87
4	3	3	113
4	3	4	108
4	3	5	169
5	3	1	45
5	3	2	123
5	3	3	124
5	3	4	182
5	3	5	64
6	3	1	106
6	3	2	247
6	3	3	302
6	3	4	78
6	3	5	47
7	3	1	133
7	3	2	41
7	3	3	27
7	3	4	240
7	3	5	98
8	3	1	62
8	3	2	91
8	3	3	105
8	3	4	235
8	3	5	329
9	3	1	67
9	3	2	31
9	3	3	27
9	3	4	30
9	3	5	47
10	3	1	262
10	3	2	188
10	3	3	190
10	3	4	277
10	3	5	222
11	3	1	43
11	3	2	91
11	3	3	75
11	3	4	452
11	3	5	245
12	3	1	363
12	3	2	465
12	3	3	211
12	3	4	205
12	3	5	413
13	3	1	249
13	3	2	78
13	3	3	243
13	3	4	167
13	3	5	57
14	3	1	299
14	3	2	1125
14	3	3	753
14	3	4	658
14	3	5	523
15	3	1	19
15	3	2	153
15	3	3	36
15	3	4	134
15	3	5	99
16	3	1	51
16	3	2	27
16	3	3	44
16	3	4	54
16	3	5	40
17	3	1	608
17	3	2	658
17	3	3	280
17	3	4	469
17	3	5	874
18	3	1	269
18	3	2	167
18	3	3	88
18	3	4	43
18	3	5	29
19	3	1	99
19	3	2	215
19	3	3	89
19	3	4	49
19	3	5	176
20	3	1	94
20	3	2	78
20	3	3	19
20	3	4	145
20	3	5	272
1	4	1	406
1	4	2	553
1	4	3	58
1	4	4	400
1	4	5	610
2	4	1	153
2	4	2	129
2	4	3	83
2	4	4	13
2	4	5	141
3	4	1	79
3	4	2	120
3	4	3	68
3	4	4	81
3	4	5	147
4	4	1	279
4	4	2	226
4	4	3	270
4	4	4	315
4	4	5	273
5	4	1	84
5	4	2	70
5	4	3	45
5	4	4	179
5	4	5	49
6	4	1	135
6	4	2	157
6	4	3	165
6	4	4
6	4	5	40
7	4	1	106
7	4	2	15
7	4	3	42
7	4	4	199
7	4	5	106
8	4	1	142
8	4	2	97
8	4	3	108
8	4	4	149
8	4	5	371
9	4	1	74
9	4	2	57
9	4	3
9	4	4	27
9	4	5	60
10	4	1	323
10	4	2	160
10	4	3	238
10	4	4	348
10	4	5	242
11	4	1	32
11	4	2	144
11	4	3	49
11	4	4	383
11	4	5	133
12	4	1	140
12	4	2	245
12	4	3	47
12	4	4	46
12	4	5	111
13	4	1	258
13	4	2	118
13	4	3	362
13	4	4	135
13	4	5	183
14	4	1	618
14	4	2	932
14	4	3	1598
14	4	4	1259
14	4	5	735
15	4	1	68
15	4	2	70
15	4	3	23
15	4	4	312
15	4	5	170
16	4	1	46
16	4	2	52
16	4	3	31
16	4	4	14
16	4	5	47
17	4	1	93
17	4	2	173
17	4	3	40
17	4	4	38
17	4	5	25
18	4	1	144
18	4	2	209
18	4	3	93
18	4	4	26
18	4	5	40
19	4	1	90
19	4	2	398
19	4	3	70
19	4	4	29
19	4	5	133
20	4	1	12
20	4	2	175
20	4	3	272
20	4	4	196
20	4	5	215
1	5	1
1	5	2	521
1	5	3	47
1	5	4	323
1	5	5	280
2	5	1	166
2	5	2	148
2	5	3	147
2	5	4	32
2	5	5	272
3	5	1	280
3	5	2	118
3	5	3	62
3	5	4	155
3	5	5	243
4	5	1	92
4	5	2	145
4	5	3	96
4	5	4	129
4	5	5	145
5	5	1	22
5	5	2	23
5	5	3	12
5	5	4	101
5	5	5	49
6	5	1	81
6	5	2	61
6	5	3	69
6	5	4	22
6	5	5	46
7	5	1	475
7	5	2	175
7	5	3	58
7	5	4	423
7	5	5	181
8	5	1	204
8	5	2	76
8	5	3	99
8	5	4	565
8	5	5	320
9	5	1	359
9	5	2	186
9	5	3	529
9	5	4	256
9	5	5	126
10	5	1	269
10	5	2	252
10	5	3	252
10	5	4	370
10	5	5	294
11	5	1	57
11	5	2	235
11	5	3	50
11	5	4	951
11	5	5	196
12	5	1	483
12	5	2	677
12	5	3	219
12	5	4	441
12	5	5	505
13	5	1	595
13	5	2	249
13	5	3	805
13	5	4	209
13	5	5	561
14	5	1	680
14	5	2	1327
14	5	3	2133
14	5	4	822
14	5	5	972
15	5	1	55
15	5	2	237
15	5	3	87
15	5	4	746
15	5	5	321
16	5	1	68
16	5	2	87
16	5	3	215
16	5	4	60
16	5	5	165
17	5	1	143
17	5	2	528
17	5	3	23
17	5	4	47
17	5	5	116
18	5	1	176
18	5	2	225
18	5	3	70
18	5	4	200
18	5	5	200
19	5	1	336
19	5	2	876
19	5	3	336
19	5	4	65
19	5	5	294
20	5	1	109
20	5	2	117
20	5	3	29
20	5	4	249
20	5	5	123
1	6	1	295
1	6	2	291
1	6	3	17
1	6	4	306
1	6	5	198
2	6	1	283
2	6	2	172
2	6	3	199
2	6	4	60
2	6	5	431
3	6	1	382
3	6	2	130
3	6	3	41
3	6	4	73
3	6	5	170
4	6	1	127
4	6	2	305
4	6	3	56
4	6	4	356
4	6	5	293
5	6	1	16
5	6	2	19
5	6	3	25
5	6	4	81
5	6	5	45
6	6	1	65
6	6	2	280
6	6	3	449
6	6	4	100
6	6	5	67
7	6	1	569
7	6	2	101
7	6	3	116
7	6	4	488
7	6	5	559
8	6	1	136
8	6	2	115
8	6	3	279
8	6	4	694
8	6	5	386
9	6	1	163
9	6	2	215
9	6	3	206
9	6	4	205
9	6	5	141
10	6	1	329
10	6	2	157
10	6	3	269
10	6	4	201
10	6	5	238
11	6	1	40
11	6	2	247
11	6	3	46
11	6	4	816
11	6	5	330
12	6	1	509
12	6	2	624
12	6	3	241
12	6	4	411
12	6	5	553
13	6	1	891
13	6	2	292
13	6	3	999
13	6	4	164
13	6	5	634
15	6	1	73
15	6	2	222
15	6	3	128
15	6	4	1291
15	6	5	451
16	6	1	122
16	6	2	112
16	6	3	303
16	6	4	28
16	6	5	177
17	6	1	100
17	6	2	338
17	6	3	36
17	6	4	32
17	6	5	74
18	6	1	141
18	6	2	281
18	6	3	167
18	6	4	47
18	6	5	49
19	6	1	313
19	6	2	815
19	6	3	309
19	6	4	41
19	6	5	381
20	6	1	425
20	6	2	473
20	6	3	29
20	6	4	449
20	6	5	843
1	7	1	310
1	7	2	144
1	7	3	41
1	7	4	279
1	7	5	261
2	7	1	105
2	7	2	125
2	7	3	186
2	7	4	59
2	7	5	374
3	7	1	375
3	7	2	71
3	7	3	30
3	7	4	49
3	7	5	104
4	7	1	220
4	7	2	347
4	7	3	49
4	7	4	522
4	7	5	526
5	7	1	17
5	7	2	37
5	7	3	19
5	7	4	61
5	7	5	24
6	7	1	37
6	7	2	143
6	7	3	849
6	7	4	101
6	7	5	55
7	7	1	766
7	7	2	155
7	7	3	230
7	7	4	860
7	7	5	520
8	7	1	208
8	7	2	105
8	7	3	147
8	7	4	1006
8	7	5	270
9	7	1	267
9	7	2	100
9	7	3	320
9	7	4	361
9	7	5	248
10	7	1	297
10	7	2	141
10	7	3	322
10	7	4	371
10	7	5	302
11	7	1	35
11	7	2	171
11	7	3	57
11	7	4	509
11	7	5	187
12	7	1	481
12	7	2	728
12	7	3	383
12	7	4	352
12	7	5	371
13	7	1	1157
13	7	2	279
13	7	3	1020
13	7	4	214
13	7	5	678
15	7	1	53
15	7	2	169
15	7	3	165
15	7	4	1160
15	7	5	506
16	7	1	164
16	7	2	234
16	7	3	560
16	7	4	68
16	7	5	480
17	7	1	76
17	7	2	140
17	7	3	41
17	7	4	51
17	7	5	76
18	7	1	87
18	7	2	79
18	7	3	40
18	7	4	33
18	7	5	27
19	7	1	193
19	7	2	321
19	7	3	230
19	7	4
19	7	5	191
20	7	1	191
20	7	2	278
20	7	3	19
20	7	4	192
20	7	5	690
1	8	1	85
1	8	2	281
1	8	3	21
1	8	4	236
1	8	5	112
2	8	1	57
2	8	2	43
2	8	3	139
2	8	4	10
2	8	5	175
3	8	1	47
3	8	2	60
3	8	3	27
3	8	4	43
3	8	5	50
4	8	1	19
4	8	2	209
4	8	3	39
4	8	4	113
4	8	5	120
5	8	1	3
5	8	2	2
5	8	3	0
5	8	4	8
5	8	5	7
6	8	1	30
6	8	2	200
6	8	3	311
6	8	4	39
6	8	5	43
7	8	1	319
7	8	2	123
7	8	3	67
7	8	4	426
7	8	5	232
8	8	1	89
8	8	2	90
8	8	3	121
8	8	4	301
8	8	5	191
9	8	1	161
9	8	2	62
9	8	3	259
9	8	4	103
9	8	5	195
10	8	1	125
10	8	2	65
10	8	3	75
10	8	4	82
10	8	5	88
11	8	1	20
11	8	2	208
11	8	3	18
11	8	4	167
11	8	5	30
12	8	1	351
12	8	2	592
12	8	3
12	8	4	237
12	8	5	365
13	8	1	162
13	8	2	75
13	8	3	310
13	8	4	46
13	8	5	114
15	8	1	62
15	8	2	77
15	8	3	135
15	8	4	354
15	8	5	312
16	8	1	195
16	8	2	171
16	8	3	110
16	8	4	114
16	8	5	91
17	8	1	231
17	8	2	68
17	8	3	94
17	8	4	76
17	8	5	113
18	8	1	111
18	8	2	45
18	8	3	52
18	8	4	21
18	8	5	23
19	8	1	139
19	8	2	337
19	8	3	123
19	8	4	22
19	8	5	111
20	8	1	70
20	8	2	202
20	8	3	10
20	8	4	49
20	8	5	243
1	9	1	26
1	9	2	98
1	9	3	8
1	9	4	105
1	9	5	29
2	9	1	61
2	9	2	36
2	9	3	60
2	9	4	5
2	9	5	167
3	9	1	33
3	9	2	20
3	9	3	16
3	9	4	11
3	9	5	18
4	9	1	27
4	9	2	93
4	9	3	29
4	9	4	58
4	9	5	44
5	9	1	5
5	9	2	1
5	9	3	3
5	9	4	17
5	9	5	3
6	9	1	33
6	9	2	184
6	9	3	165
6	9	4
6	9	5	22
7	9	1	86
7	9	2	121
7	9	3	84
7	9	4	193
7	9	5	216
8	9	1	76
8	9	2	40
8	9	3	48
8	9	4	229
8	9	5	63
9	9	1	168
9	9	2	61
9	9	3	217
9	9	4	137
9	9	5	121
10	9	1	112
10	9	2	29
10	9	3	41
10	9	4	63
10	9	5	50
11	9	1	17
11	9	2	167
11	9	3	24
11	9	4	486
11	9	5	19
12	9	1	148
12	9	2	293
12	9	3	164
12	9	4	96
12	9	5	101
13	9	1	83
13	9	2	39
13	9	3	181
13	9	4	7
13	9	5	92
14	9	1	112
14	9	2	156
14	9	3	438
14	9	4	74
14	9	5	253
15	9	1	57
15	9	2	185
15	9	3	96
15	9	4	209
15	9	5	244
16	9	1	145
16	9	2	136
16	9	3	201
16	9	4	127
16	9	5	87
17	9	1	91
17	9	2	205
17	9	3	98
17	9	4	75
17	9	5	102
18	9	1	48
18	9	2	30
18	9	3	11
18	9	4	29
18	9	5	8
19	9	1	90
19	9	2	252
19	9	3	99
19	9	4
19	9	5	230
20	9	1	61
20	9	2	282
20	9	3	12
20	9	4	85
20	9	5	356
1	10	1	56
1	10	2	42
1	10	3	22
1	10	4	36
1	10	5	78
2	10	1	156
2	10	2	76
2	10	3	91
2	10	4	11
2	10	5	282
3	10	1	36
3	10	2	16
3	10	3	13
3	10	4	5
3	10	5	2
4	10	1	34
4	10	2	28
4	10	3	0
4	10	4	24
4	10	5	40
5	10	1	6
5	10	2	5
5	10	3	3
5	10	4	36
5	10	5	1
6	10	1	56
6	10	2	144
6	10	3	230
6	10	4	6
6	10	5	4
7	10	1	82
7	10	2	53
7	10	3	37
7	10	4	63
7	10	5	78
8	10	1	59
8	10	2	71
8	10	3	21
8	10	4	88
8	10	5	62
9	10	1	68
9	10	2	42
9	10	3	189
9	10	4	119
9	10	5	133
10	10	1	98
10	10	2	38
10	10	3	61
10	10	4	109
10	10	5	57
11	10	1	7
11	10	2	105
11	10	3	11
11	10	4	339
11	10	5	11
12	10	1	84
12	10	2	122
12	10	3	64
12	10	4	76
12	10	5	102
13	10	1	77
13	10	2	25
13	10	3	100
13	10	4	7
13	10	5	108
14	10	1	190
14	10	2	185
14	10	3	1118
14	10	4	375
14	10	5	420
15	10	1	46
15	10	2	131
15	10	3	62
15	10	4	265
15	10	5	168
16	10	1	113
16	10	2	78
16	10	3	94
16	10	4	61
16	10	5	46
17	10	1	56
17	10	2	87
17	10	3	25
17	10	4	21
17	10	5	58
18	10	1	115
18	10	2	52
18	10	3	55
18	10	4	72
18	10	5	46
19	10	1	92
19	10	2	183
19	10	3	184
19	10	4	51
19	10	5	103
20	10	1	60
20	10	2	328
20	10	3	1
20	10	4	230
20	10	5	321
1	11	1	48
1	11	2	33
1	11	3	13
1	11	4	78
1	11	5	100
2	11	1	127
2	11	2	105
2	11	3	103
2	11	4	8
2	11	5	120
3	11	1	45
3	11	2	18
3	11	3	6
3	11	4	11
3	11	5	18
4	11	1	42
4	11	2	31
4	11	3	17
4	11	4	34
4	11	5	32
5	11	1	3
5	11	2	4
5	11	3	1
5	11	4	15
5	11	5
6	11	1	59
6	11	2	114
6	11	3	253
6	11	4	53
6	11	5	15
7	11	1	35
7	11	2	38
7	11	3	32
7	11	4	41
7	11	5	63
8	11	1	58
8	11	2	57
8	11	3	55
8	11	4	88
8	11	5	105
9	11	1	68
9	11	2	33
9	11	3	71
9	11	4	43
9	11	5	52
10	11	1	95
10	11	2	45
10	11	3	102
10	11	4	117
10	11	5	35
11	11	1	7
11	11	2	138
11	11	3	22
11	11	4	485
11	11	5	8
12	11	1	77
12	11	2	98
12	11	3	81
12	11	4	36
12	11	5	94
13	11	1	38
13	11	2	31
13	11	3	117
13	11	4	8
13	11	5	80
14	11	1	98
14	11	2	238
14	11	3	718
14	11	4	412
14	11	5	257
15	11	1	87
15	11	2	24
15	11	3	42
15	11	4	99
15	11	5	73
16	11	1	41
16	11	2	38
16	11	3	46
16	11	4	57
16	11	5	18
17	11	1	31
17	11	2	48
17	11	3	22
17	11	4	19
17	11	5	27
18	11	1	82
18	11	2	81
18	11	3	44
18	11	4	41
18	11	5	7
19	11	1	80
19	11	2	260
19	11	3	84
19	11	4	20
19	11	5	65
20	11	1	35
20	11	2	258
20	11	3	3
20	11	4	76
20	11	5	237
1	12	1	16
1	12	2	41
1	12	3	7
1	12	4	48
1	12	5	31
2	12	1	95
2	12	2	36
2	12	3	86
2	12	4	5
2	12	5	63
3	12	1	9
3	12	2	14
3	12	3	5
3	12	4	10
3	12	5	14
4	12	1	12
4	12	2	14
4	12	3	6
4	12	4	12
4	12	5	15
5	12	1	4
5	12	2	5
5	12	3	3
5	12	4	6
5	12	5	0
6	12	1	12
6	12	2	26
6	12	3	206
6	12	4	4
6	12	5	19
7	12	1	68
7	12	2	35
7	12	3	8
7	12	4	62
7	12	5	36
8	12	1	64
8	12	2	85
8	12	3	92
8	12	4	136
8	12	5	528
9	12	1	91
9	12	2	38
9	12	3	75
9	12	4	85
9	12	5	96
10	12	1	29
10	12	2	45
10	12	3	53
10	12	4	71
10	12	5	83
11	12	1	4
11	12	2	82
11	12	3	9
11	12	4	292
11	12	5	9
12	12	1	68
12	12	2	102
12	12	3	14
12	12	4	4
12	12	5	28
13	12	1	8
13	12	2	12
13	12	3	29
13	12	4	6
13	12	5	20
14	12	1	51
14	12	2	57
14	12	3	512
14	12	4	56
14	12	5	244
15	12	1	59
15	12	2	101
15	12	3	32
15	12	4	280
15	12	5	387
16	12	1	113
16	12	2	69
16	12	3	91
16	12	4	131
16	12	5	17
17	12	1	24
17	12	2	28
17	12	3	3
17	12	4	7
17	12	5	3
18	12	1	34
18	12	2	31
18	12	3	5
18	12	4	17
18	12	5	2
19	12	1	42
19	12	2	156
19	12	3	46
19	12	4	4
19	12	5	42
20	12	1	20
20	12	2	240
20	12	3	2
20	12	4	26
20	12	5	150
1	13	1	28
1	13	2	7
1	13	3	6
1	13	4	26
1	13	5	37
2	13	1	86
2	13	2	52
2	13	3	92
2	13	4	1
2	13	5	26
3	13	1	12
3	13	2	5
3	13	3	4
3	13	4	8
3	13	5	17
4	13	1	22
4	13	2	9
4	13	3	6
4	13	4	11
4	13	5	12
5	13	1	6
5	13	2	2
5	13	3	4
5	13	4	11
5	13	5	2
6	13	1	32
6	13	2	22
6	13	3	58
6	13	4	4
6	13	5	5
7	13	1	101
7	13	2	24
7	13	3	5
7	13	4	71
7	13	5	23
8	13	1	112
8	13	2	14
8	13	3	43
8	13	4	386
8	13	5	537
9	13	1	12
9	13	2	12
9	13	3	26
9	13	4	43
9	13	5	37
10	13	1	58
10	13	2	9
10	13	3	73
10	13	4	86
10	13	5	20
11	13	1	6
11	13	2	34
11	13	3	11
11	13	4	232
11	13	5	26
12	13	1	75
12	13	2	79
12	13	3	2
12	13	4	10
12	13	5	3
13	13	1	4
13	13	2	2
13	13	3	7
13	13	4	0
13	13	5	7
14	13	1	34
14	13	2	4
14	13	3	293
14	13	4	66
14	13	5	139
15	13	1	30
15	13	2	60
15	13	3	2
15	13	4	209
15	13	5	113
16	13	1	54
16	13	2	48
16	13	3	69
16	13	4	37
16	13	5	8
17	13	1	11
17	13	2	22
17	13	3	8
17	13	4	5
17	13	5	2
18	13	1	42
18	13	2	29
18	13	3	19
18	13	4	36
18	13	5	6
19	13	1	11
19	13	2	32
19	13	3	14
19	13	4	15
19	13	5	19
20	13	1	29
20	13	2	76
20	13	3	12
20	13	4	81
20	13	5	72
14	6	1	598.5
14	6	2	632.5
14	6	3	1405
14	6	4	458.5
14	6	5	852
14	7	1	415
14	7	2	315.5
14	7	3	1201.5
14	7	4	220.5
14	7	5	1286.5
14	8	1	111.5
14	8	2	148.5
14	8	3	306.5
14	8	4	79
14	8	5	200.5
